# Supplementary material for: A Zero-Valent Sulfur Transporter Helps Podophyllotoxin Uptake into Bacterial Cells in the Presence of CTAB
Source: Antioxidants (Basel). 2023 Dec 22;13(1):27. doi: 10.3390/antiox13010027 (PMC10812762; doi:10.3390/antiox13010027)
Supplement: Supplementary file 1 [file antioxidants-13-00027-s001.zip]

Archive with 1 entries (1 files):
- antioxidants-2725905-supplementary.pdf
